# Supplementary material for: Genome Evolution of Two Genetically Homogeneous Infectious Bursal Disease Virus Strains During Passages in vitro and ex vivo in the Presence of a Mutagenic Nucleoside Analog
Source: Front Microbiol. 2021 Jun 11;12:678563. doi: 10.3389/fmicb.2021.678563 (PMC8226269; doi:10.3389/fmicb.2021.678563)
Supplement: Supplementary file 3 [file Table_1.XLSX]

## Sheet: Table M1
		Table M1. Nomenclature for the different viral stocks used in the present study
		Virus stock	Description
		rvv-p0	rescued, non-passaged, non-cell-culture adapted and very virulent strain
		rvv-p12	rvv-p0 passaged 12 times on chicken B cells
		rvv-p12/7DMA	rvv-p0 passaged 12 times in presence of 7DMA on chicken B cells
		rvv-p0/BF	rvv-p0 recovered at 4 d.p.i. from BF of chickens infected with rvv-p0
		rvv-p12/BF	rvv-p12 recovered at 4 d.p.i. from BF of chickens infected with rvv-p12
		rvv-p12/7DMA/BF	rvv-p12/7DMA recovered at 4 d.p.i. from BF of chickens infected with rvv-p12/7DMA
		rCu-1-p0	rescued, non-passaged, cell-culture adapted, attenuated, vaccine-related and classical strain
		rCu-1-p12/B	rCu-1-p0 passaged 12 times on chicken B cells
		rCu-1-p12/B/7DMA	rCu-1-p0 passaged 12 times in presence of 7DMA on chicken B cells
		rCu-1-p12/DF-1	rCu-1-p0 passaged 12 times on DF-1 cells
		rCu-1-p12/DF-1/7DMA	rCu-1-p0 passaged 12 times in presence of 7DMA on DF-1 cells
		rCu-1-p5/ch	rCu-1-p0 passaged 5 times on SPF chickens

## Sheet: Table 1
	Table 1. Analysis of variant frequencies and genetic variation in IBDV genome of rvv-p0, rvv-p12 and rvv-p12/7DMA characterized by NGS (RNAseq) ᵃNucleotide (nt) substitution column show in bold the nt replaced (on the left) by the new one (on the right) after passages in the corresponding untranslated (UTR) or coding regions. For coding regions, other nucleotides from the same codon are displayed…
						rvv-p0	rvv-p12			rvv-p12/7DMA
	IBDV segment	Genomic region	nt position	nt substitutiona	aa substitutionb		R1	R2	R3	R1	R2	R3
	A	5'UTR	50	A:G						0.1111
			53	C:U							0.087
			54	C:U								0.1538
		VP5	90	CUA:CUG	Leu2Leu				0.0833
			103	AGU:GGU	Ser7Gly				0.0769
			VP5 Mutation frequency (sub/104nt)			0	14.8			0
		VP2	779	UCA:ACA	Ser217Thr				0.1947
			795	GCA:GUA	Ala222Val		0.1321	0.1041	0.1093
			938	GCG:ACG	Ala270Thr					0.8797	0.8108	0.4737
			939	GCG:GAG	Ala270Glu		0.8077	0.7118	0.8876
			941	GUA:AUA	Val271Ile							0.2143
			1021	CCA:CCG	Pro297Pro							0.0909
			1313	AUG:GUG	Met395Val							0.0952
			VP2 Mutation frequency (sub/104nt)			0	15.2			13
		VP4	2351	UAC:CAC	Tyr741His		0.2975			0.3205	0.1186	0.0862
			VP4 Mutation frequency (sub/104nt)			0	4.3			13
		Mean coverage				226	107	346	237	292	119	34
		Total number of SNVs				0	10			12
		Mean number of SNVsc				0	3.3			4
		Mean number of Non-Synonymous-SNVs				0	3			2.7
		Mean number of Synonymous-SNVs				0	0.3			0.3
		Mutation frequency (sub/104 nt)d				0	10.2			12.3
		Nucleotide diversity, π (x10-4)				0	2.6			3.2
	B	VP1	584	AAC:AGC	Asn158Ser							0.1316
			597	AAA:AAC	Lys162Asn							0.1351
			1096	ACA:GCA	Thr329Ala					0.9886	0.9583	0.7297	Color legend (Frequency in %)
			1116	CGU:CGC	Arg335Arg							0.1429		7
			1440	GAU:GAC	Asp443Asp							0.0833
			2112	UCA:UCG	Ser667Ser							0.0769		50
			2280	GGU:GGC	Gly723Gly					0.1339
			2673	GGG:GGA	Gly854Gly							0.226		100
			2718	AAA:AAG	Lys869Lys						0.2675
			VP1 Mutation frequency (sub/104nt)			0	0			13.9
		3'UTR	2764	C:U			0.8299	0.8017	0.8388
		Mean coverage				221	95	273	217	467	179	38
		Total number of SNVs				0	3			11
		Mean number of SNVsc				0	1			3.7
		Mean number of Non-Synonymous-SNVs				0	0			1.7
		Mean number of Synonymous-SNVs				0	0			2
		Mutation frequency (sub/104 nt)d				0	3.5			13
		Nucleotide diversity, π (x10-4)				0	1			3

## Sheet: Table 2
	Table 2. Analysis of variant frequencies and genetic variation in IBDV genome of rCu-1-p0, rCu-1-p12/B and rCu-1-p12/B/7DMA characterized by NGS (RNAseq) ᵃNucleotide (nt) substitution column show in bold the nt replaced (on the left) by the new one (on the right) after passages in the corresponding untranslated (UTR) or coding regions. For coding regions, other nucleotides from the same codon are…
						rCu-1-p0	rCu-1-p12/B			rCu-1-p12/B/7DMA
	IBDV segment	Genomic region	nt position	nt substitutiona	aa substitutionb		R1	R2	R3	R1	R2	R3
	A	VP5	316*	AUU:UUU	Ile74Phe				0.1111
			317*	AUU:ACU	Ile74Thr	0.0769
			493*	CGG:UGG	Arg133Trp					0.1176
			508*	CGU:UGU	Arg138Cys							0.3846
			VP5 Mutation frequency (sub/104nt)			22.8	7.6			15.2
		VP2	316*	GGA:GGU	Gly62Gly				0.1111
			317*	UUC:CUC	Phe63Leu	0.0769
			493*	AAC:AAU	Asn121Asn					0.1176
			508*	GCC:GCU	Ala126Ala							0.3846
			795	CCA:CUA	Pro222Leu		0.5806
			1018	AUU:AUC	Ile296Ile						0.1782
			1282	GUU:GUC	Val384Val				0.0816
			1369	GUC:GUA	Val413Val				0.0732
			VP2 Mutation frequency (sub/104nt)			6.5	8.7			6.5
		VP4	2061	CCC:CUC	Pro644Leu						0.2941
			2169	UGU:UAU	Cys680Tyr		0.9706	0.6182	0.25	0.4444	0.4	0.1429
			2168	UGU:CGU	Cys680Arg				0.1
			2267	GCC:ACC	Ala713Thr			0.2105	0.35		0.25
			2268	GCC:GAC	Ala713Asp						0.1111
			2284	GCA:GCG	Ala718Ala				0.0714
			VP4 Mutation frequency (sub/104nt)			0	32			27.3
		VP3	2531	AUG:GUG	Met801Val					0.1875
			2736	UUU:UCU	Phe869Ser							0.0952
			2785	CCC:CCA	Pro885Pro				0.087
			2794	CUA:CUG	Leu888Leu				0.0909
			2824	CCG:CCU	Pro898Pro				0.0833
			2827	GAC:GAU	Asp899Asp				0.0833
			2896	CUG:CUA	Leu922Leu		0.3731	0.3731	0.359	0.6364	0.2787	0.8846
			VP3 Mutation frequency (sub/104nt)			0	26			21.6
		3'UTR	3205	U:C						0.9545	0.2031
			3227	C:A			0.86	0.2045	0.1143		0.1296
			3227	C:U								0.2143
			3229	C:U							0.1321
			3230	C:U			0.0833		0.7273			0.7778
			3230	C:A				0.381			0.4151
		Mean coverage				69	56	62	41	14	53	26
		Total number of SNVs				1	24			21
		Mean number of SNVsc				1	8			7.7
		Mean number of Non-Synonymous-SNVs				2	3			3.3
		Mean number of Synonymous-SNVs				0	3.7			2
		Mutation frequency (sub/104 nt)d				3.1	24.5			21.5
		Nucleotide diversity, π (x10-4)				0.5	7			7.2
	B	VP1	413	AUU:ACU	Ile101Thr						0.0952
			516	AUU:AUC	Ile135Ile			0.0833
			620	AUG:ACG	Met170Thr					0.15
			779	GUG:GCG	Val223Ala					0.125
			781	CCA:UCA	Pro224Ser				0.0723
			1035	AGU:AGC	Ser308Ser					0.1111
			1096	ACA:GCA	Thr329Ala					0.2647	1	0.2647
			1255	UUG:CUG	Leu382Leu							0.0702
			2195	AAG:AGG	Lys695Arg	0.0857
			2355	GUU:GUC	Val748Val					0.12			Color legend (Frequency in %)
			2363	AAG:AGG	Leu751Arg			0.0811						7
			2370	GAA:GAG	Glu753Glu					0.08
			2511	GCC:GCU	Ala800Ala					1				50
			2682	GCC:GCU	Ala857Ala				0.0769
			2705	GUG:GCG	Val865Ala							0.1636		100
			VP1 Mutation frequency (sub/104nt)			3.8	5			15.2
		Mean coverage				34	60	79	56	23	76	39
		Total number of SNVs				1	4			12
		Mean number of SNVsc				1	1.3			4
		Mean number of Non-Synonymous-SNVs				1	0.7			2.3
		Mean number of Synonymous-SNVs				0	0.7			1.7
		Mutation frequency (sub/104 nt)d				3.5	4.7			14.1
		Nucleotide diversity, π (x10-4)				0.6	0.7			2.9

## Sheet: Table 3
		Table 3. Analysis of variant frequencies and genetic variation in IBDV genome of rCu-1-p12/DF-1, rCu-1-p12/DF-1/7DMA and rCu-1-p5/ch characterized by deep sequencing (RNAseq) ᵃNucleotide (nt) substitution column show in bold the nt replaced (on the left) by the new one (on the right) after passages in the corresponding untranslated (UTR) or coding regions. ᵇAmino acid (aa) substitution indicated …
							rCu-1-p12/DF-1			rCu-1-p12/DF-1/7DMA			rCu-1-p5/ch
		IBDV segment	Genomic region	nt position	nt substitutiona	aa substitutionb	R1	R2	R3	R1	R2	R3
		A	5'UTR	81	U:C							0.125
			VP5	283*	CAC:UAC	His63Tyr					0.1071
				487*	ACU:GCU	Thr131Ala		0.1061
				VP5 Mutation frequency (sub/104nt)			7.6			7.6			0
			VP2	283*	GAC:GAU	Asp51Asp					0.1071
				487*	GCA:GCG	Ala119Ala		0.1061
				610	GUA:GUG	Val160Val		0.2105
				832	AUU:AUC	Ile234Ile				0.1538
				876	CAA:CGA	Gln249Arg	0.2487
				888	CAC:CUC	His253Leu							1
				1063	GAG:GAA	Glu311Glu							0.08
				1312	GCC:GCU	Ala394Ala		0.1768
				1489	AGG:AGA	Arg453Arg							0.15
				1555	GAA:GAU	Glu475Asp							0.4
				VP2 Mutation frequency (sub/104nt)			8.7			4.3			26
			VP4	2169	UGU:UAU	Cys680Tyr		0.3412				0.1538
				2267	GCC:ACC	Ala713Thr							0.55
				VP4 Mutation frequency (sub/104nt)			4.6			4.5			13.7
			VP3	2617	CAA:CAG	Gln829Gln		0.2375
				2896	CUG:CUA	Leu922Leu	0.9032	0.591	0.6166	0.8346	0.4545	0.4225
				VP3 Mutation frequency (sub/104nt)			17.3			13			0
			3'UTR	3229	C:U		0.3105			0.1818
				3230	C:U				0.1145
				3230	C:G						0.1667
			Mean coverage				349	422	234	93	66	119	71
			Total number of SNVs				11			9			5
			Mean number of SNVsc				3.7			3			5
			Mean number of Non-Synonymous-SNVs				1			0.7			3
			Mean number of Synonymous-SNVs				2.3			1.7			2
			Mutation frequency (sub/104 nt)d				11.2			9.2			15.3
			Nucleotide diversity, π (x10-4)				3.9			2.9			4.3
		B	5'UTR	109	A:G						0.1
			VP1	818	ACG:AUG	Thr236Met							0.08
				1096	ACA:GCA	Thr329Ala				0.8702	0.9587	0.997
				1153	AUC:GUC	Ile348Val							0.08
				1371	GGU:GGC	Gly420Gly				0.098
				1461	AAU:AAC	Asn450Asn				0.0714
				1578	ACG:ACA	Thr489Thr						0.0789
				2346	CAA:CAG	Gln745Gln							0.14
				2481	GCC:GCU	Ala790Ala							0.18
				2511	GCC:GCU	Ala800Ala		0.0881			0.3121	0.8408			Color legend (Frequency in %)
				2705	GUG:GCG	Val865Ala				0.1157						7
				VP1 Mutation frequency (sub/104nt)			1.3			11.4			15.2
			Mean coverage				1822	1336	909	196	134	210	83			50
			Total number of SNVs				1			10			4
			Mean number of SNVsc				0.3			3.3			4			100
			Mean number of Non-Synonymous-SNVs				0			1			2
			Mean number of Synonymous-SNVs				0.3			1.7			2
			Mutation frequency (sub/104 nt)d				1.2			11.8			14.1
			Nucleotide diversity, π (x10-4)				0.2			2.2			2.9

## Sheet: Table 4
Table 4. Analysis of variant frequencies and genetic variation in IBDV genome of rvv-p0, rvv-p12 and rvv-p12/7DMA recovered from Bursa of Fabricius. The Bursae of Fabricius (BF) from 5 SPF chickens (ch) infected with rvv-p0, rvv-p12 or rvv-p12/7DMA were harvested at 4 days post-inoculation (d.p.i.) and processed to obtain viral stocks: rvv-p0/BF, rvv-p12/BF and rvv-p12/7DMA/BF. These viral stocks…
					rvv-p0/BF					rvv-p12/BF					rvv-p12/7DMA/BF
IBDV segment	Genomic region	nt position	nt substitutiona	aa substitutionb	ch1	ch2	ch3	ch4	ch5	ch1	ch2	ch3	ch4	ch5	ch1	ch2	ch3	ch4	ch5
A	5'UTR	24†	G:A															0.093
		35†	G:A												0.0746
		50	A:G															0.1693
		53	C:U												0.0768	0.099
		54	C:U														0.1553
		75†	U:C													0.0999
	VP5	126†	CGC:CGU	Arg14Arg														0.1475
		424*†	CUG:UUG	Leu114Leu														0.0764
		VP5 Mutation frequency (sub/104nt)			0					0					8.9
	VP2	424*†	UAC:UAU	Tyr98Tyr														0.0764
		751†	ACC:ACU	Thr207Thr															0.0883
		786†	CAG:CUG	Gln219Leu									0.282	0.2966
		795	GCA:GUA	Ala222Val								0.1113		0.2394
		835†	GAU:GAC	Asp235Asp														0.1155
		869†	GUG:AUG	Val247Met													0.1631	0.0705
		938	GCG:ACG	Ala270Thr											0.8675	0.7092	0.9074	0.7651	0.4386
		939	GCG:GAG	Ala270Glu							0.9775	0.8603	0.9233	0.7351		0.2117			0.5131
		1189†	GCU:GCC	Ala353Ala														0.0765
		1510†	UCU:UCG	Ser460Ser												0.2918
		1511†	ACA:GCA	Thr461Ala							0.0705
		1528†	GCC:GCG	Ala466Ala	0.2016		0.2829	0.2219	0.2568		0.1065	0.1136	0.1122	0.0873	0.0819	0.0756	0.0953	0.1114	0.0966
		1530†	GCU:GGU	Ala467Gly	0.2016		0.2829	0.2219	0.2568		0.1065	0.1136	0.1122	0.0873	0.0819	0.0756	0.0953	0.1114	0.0966
		1537†	CUA:CUG	Leu469Leu							0.1407				0.0753				0.0779
		1561†	GUA:GUG	Val477Val							0.1161
		1566†	UAC:UGC	Tyr479Cys							0.0714
		1649†	AGG:GGG	Arh507Gly							0.0818	0.0757			0.074
		VP2 Mutation frequency (sub/104nt)			13					35.8					35.2
	VP4	2023†	GAU:GAA	Asp631Glu								0.1005
		2336†	UAC:CAC	Tyr736His							0.0741
		2351	UAC:CAC	Tyr741His							0.1137	0.4248	0.244	0.1356	0.1538		0.1211
		2378†	UAC:CAC	Tyr750His							0.0798
		VP4 Mutation frequency (sub/104nt)			0					27.3					5.5
	VP3	2419†	CCC:CCU	Pro763Pro									0.1794
		2642†	UAC:CAC	Tyr838His							0.0769
		2643†	UAC:UGC	Try838His								0.0835
		2840†	UAC:CAC	Tyr904His							0.0726
		2895†	CUA:CCA	Leu922Pro							0.0759
		2935†	GCA:GCG	Ala935Ala											0.2936
		2947†	CAA:CAG	Gln939Gln														0.1851
		3151†	UCU:UCC	Ser1007Ser									0.2655
		VP3 Mutation frequency (sub/104nt)			0					16.2					5.2
	3'UTR	3223†	C:U									0.3228
	Mean coverage				161411	NA	390132	2976923	385669	NAn	305072	321401	125022	331745	152334	2884305	378067	218127	359947
	Total number of SNVs				8					36					39
	Mean number of SNVsc				2					9					8
	Mean number of Non-Synonymous-SNVs				0.8					6.8					3.4
	Mean number of Synonymous-SNVs				0.8					2					3.2
	Mutation frequency (sub/104 nt)d				6.1					27.6					24.5
	Nucleotide diversity, π (x10-4)				2.2					6.3					5.3
B	5'UTR	10†	G:C				0.1348	0.0883			0.1515									Color legend (Frequency in %)
		66†	G:U											0.1782	0.2211			0.0969	0.2386
	VP1	525†	UUU:UUC	Phe138Phe			0.8115														7
		1096	ACA:GCA	Thr329Ala											0.9755		0.9848	0.9854	0.9851
		1440†	GAU:GAC	Asp443Asp											0.2041			0.0721			50
		1638†	CAA:CAG	Gln509Gln							0.0727
		1641†	CCU:CCC	Pro510Pro													0.3089				100
		2136†	GCU:GCC	Ala675Ala											0.2088
		2280	GGU:GGC	Gly723Gly											0.1078		0.0834	0.1249	0.4976
		2499†	GAA:GAG	Glu796Glu							0.0708
		2571†	CCA:CCG	Pro820Pro										0.0817
		VP1 Mutation frequency (sub/104nt)			2.5					3.8					11.4
	3'UTR	2764	C:U								0.9797		0.9405	0.641	0.1181		0.3212	0.0904
	Mean coverage				143425	NA	110280	141348	NA	NA	183709	NA	177150	160257	122381	NA	115343	93352	139004
	Total number of SNVs				3					8					18
	Mean number of SNVsc				1					2.7					4.5
	Mean number of Non-Synonymous-SNVs				0					0					1
	Mean number of Synonymous-SNVs				0.3					0.7					2
	Mutation frequency (sub/104 nt)d				3.6					9.4					15.9
	Nucleotide diversity, π (x10-4)				0.8					1.9					3.6

## Sheet: Table 5
	Table 5. Occurrence of mutations observed following experimental passages in naturally occurring IBDV genomes. ᵃAmino acid (aa) substitution indicated using numbering of VP5 ORF, polyprotein or VP1 ORF. ᵇThe IBDV classification belonging to serotype I (classical virulent (cv); very virulent (vv)), serotype II or defined as a reassortant isolate was indicated when it was possible. In brackets, Gen…
	IBDV segment	Viral protein	aa substitutiona	Virus stock	number of samples where the substitution was found/total	Other IBDV strains with similar residuesb
	A	VP5	Ser7Gly	rvv-p12	0.333333	Faragher 52/70 (cv, HG974565.1); USC2003 (vv, KU183665.1); USC2010 (vv, KU183667.1)
		VP5	His63Tyr	rCu-1-p12/DF-1/7DMA	0.333333	23/82 (serotype II, Z21971.1)
		VP5	Ile74Phe	rCu-1-p12/B	0.333333	Phenylalanine conserved in vvIBDV strains
		VP5	Thr131Ala	rCu-1-p12/DF-1	0.333333	GX-NNZ-11 (vv, JX134483.1)
		VP5	Arg133Trp	rCu-1-p12/B/7DMA	0.333333	Tryptophane conserved in vvIBDV strains
		VP2	*Pro222Leu	rCu-1-p12/B	0.333333	160019 (reassortant isolate, KY610529.1)
		VP2	Gln249Arg	rCu-1-p12/DF-1	0.333333	IC-IBDV-Br (KC603937.1); P2 (cv, X84034.1); Gt (cv, DQ403248.1)
		VP2	*Ala270Glu	rvv-p12	3/3	UPM94/273 (vv, AF527039.1); OH (serotype II, U30818.1)
		VP2	*Ala270Thr	rvv-p12/7DMA	3/3	Threonine highly conserved in cvIBDV strains
		VP4	*Cys680Tyr	rCu-1-p12/B, rCu-1-p12/B/7DMA, rCu-1-p12/DF-1, rCu-1-p12/DF-1/7DMA	8/12	Tyrosine highly conserved in vvIBDV strains
		VP4	Cys680Arg	rCu-1-p12/B	1/3	23/82 (serotype II, Z21971.1)
		VP4	*Ala713Thr	rCu-1-p5/ch, rCu-1-p12/B, rCu-1-p12/B/7DMA	4/7	Threonine presents in all sequences analysed
		VP4	Tyr741His	rvv-p12, rvv-p12/7DMA	4/6	100056 (reassortant isolate, KU234528.1)
	B	VP1	*Thr329Ala	rvv-p12/7DMA, rCu-1-p12/B/7DMA, rCu-1-p12/DF-1/7DMA	9/9	IBD13HeB01 (reassortant isolate, AKD94180.1)
		VP1	Val865Ala	rCu-1-p12/B/7DMA, rCu-1-p12/DF-1/7DMA	2/6	HBDY-1 (KX592159.1); OH (serotype II, U30819.1)
