# Supplementary material for: Genome Evolution of Two Genetically Homogeneous Infectious Bursal Disease Virus Strains During Passages in vitro and ex vivo in the Presence of a Mutagenic Nucleoside Analog
Source: Front Microbiol. 2021 Jun 11;12:678563. doi: 10.3389/fmicb.2021.678563 (PMC8226269; doi:10.3389/fmicb.2021.678563)
Supplement: Supplementary file 4 [file Table_2.XLSX]

## Sheet: Table S2
Table S1. Primers used during retrotranscription (RT) and PCR. F: forward; R: reverse; s: seconds
		RT	PCR
Amplification	IBDV segment	Primer (5'-3')		Tm (°C)	t (s)
Full-segment	A	R5: GATAGTATAGGGGACCCGCG	F1: CCTCTCCTAGGATACGATCGGTCTG	60	120
			R1: GATAGTATAGGGGACCCGCGAACGG
	B	R6: TATGTATGTATGGGGGCCCCC	F2: GGATACGATGGGTCTGACCCTC	59	90
			R2: TATGTATGTATGGGGGCCCCCGCA
Partial	A	R7: CTTCTTTGAGATCCGTGTGTC	F3: CTCACAGTGAGGTCAAGCACAC	57	90
			R3: CTTCTTTGAGATCCGTGTGTC
	B	R8: GCTTTGTTCARGAGTGGGTARTTCC	F4: GGGTGCCACCTGAGGATCC	57	90
			R4: GCTTTGTTCARGAGTGGGTARTTCC

## Sheet: Table S3
Table S3.List of antibodies and fluorochromos used in flow cytometry experiments
Antigen	Clone (Provider, reference)	Fluorophore	For in-house conjugation, name of kit (Provider, reference)	Stained cells	Channel	Final dilution
CD4	CT-4 (Southern Biotech, reference 8210-02)	FITC	not applicable (already coupled)	Helper T cells	FL1	1/800
CD8a	CT-8 (Southern Biotech, reference 8220-02)	FITC	not applicable (already coupled)	Cytotoxic T cells	FL1	1/800
TCRgd	TCR1 (Southern Biotech, reference 8230-02)	FITC	not applicable (already coupled)	gd T cells	FL1	1/800
Kul-1 (expressed by monocytes)	KUL01 (Southern Biotech, reference8420-01)	RPE	Mix-n-stain RPE (Ozyme, reference BTM92299)	monocytes, macrophages	FL2	1/800
Bu1 (expressed by B cells)	AV20 (Southern Biotech, reference 8395-01)	CF633	Mix-n-stain CF633 (Merck, reference MX633S100)	B cells	FL4	1/400
CD45 (expressed by leukocytes)	UM16-6 (Bio-rad, reference MCA2413GA)	APC-CF750	Mix-n-Stain™ APC-CF®750T (Ozyme, reference BTM92311)	leukocytes, thrombocytes	FL5	1/400
K1 (expressed by thrombocytes and monocytes)	kindly provided by Prof. B. Kaspers, LMU Munich	RPE	Mix-n-stain RPE (Ozyme, reference BTM92299)	monocytes, macrophages, thrombocytes	FL2	1/400

## Sheet: Table S4
Table S2. Mutations and variant frequency detected in rvv-p0, rvv-p12 and rvv-p12/7DMA by RNAseq and DNAq. ᵃNucleotide (nt) substitution column show in bold the nt replaced (on the left) by the new one (on the right) after passages in the corresponding untranslated (UTR) or coding regions. ᵇAmino acid (aa) substitution indicated in the polyprotein or VP1 ORF. Mutations frequency is color-coded fr…
					rvv-p0		rvv-p12		rvv-p12/7DMA
IBDV segment	Genomic region	nt position	nt substitutiona	aa substitutionb	DNAseq	RNAseq	DNAseq	RNAseq	DNAseq	RNAseq
A	5'UTR	50	A:G							0.1111
	VP2	786	CAG:CUG	Gln219Leu			0.0777
		795	GCA:GUA	Ala222Val			0.1515	0.1321
		938	GCG:ACG	Ala270Thr					0.8201	0.8797
		939	GCG:GAG	Ala270Glu			0.7939	0.8077			Color legend (Frequency in %)
	VP4	2351	UAC:CAC	Tyr741His			0.2556	0.2975	0.3886	0.3205		7
	Mean coverage				48365	226	273799	107	197449	292
B	VP1	1096	ACA:GCA	Thr329Ala					0.9803	0.9886		50
		2280	GGU:GGC	Gly723Gly						0.1339
	3'UTR	2764	C:U					0.8299				100
	Mean coverage				33301	221	173920	95	139103	467
